# Supplementary material for: Interfacial and Bulk Properties of Volatile Amphiphiles and Sodium Dodecyl Sulfate Mixtures
Source: Molecules. 2026 Apr 10;31(8):1256. doi: 10.3390/molecules31081256 (PMC13118941; doi:10.3390/molecules31081256)
Supplement: Supplementary file 1 [file molecules-31-01256-s001.zip]

Archive with 1 entries (1 files):
- molecules-4219389-supplementary.pdf
